# Supplementary material for: Bio-Assay-Guided Isolation of Fractions and Constituents with Antioxidant and Lipid-lowering Activity from Allium cepa
Source: Antioxidants (Basel). 2023 Jul 18;12(7):1448. doi: 10.3390/antiox12071448 (PMC10376131; doi:10.3390/antiox12071448)
Supplement: Supplementary file 1 [file antioxidants-12-01448-s001.zip]

Archive with 1 entries (1 files):
- antioxidants-2484827-supplementary.pdf
